# Supplementary material for: Vascular Complications in Transcatheter Aortic Valve Replacement Using 14 vs. 18 French Plug-Based Percutaneous Closure Devices: A Propensity Score-Matched Observational Study
Source: J Clin Med. 2026 Apr 18;15(8):3095. doi: 10.3390/jcm15083095 (PMC13116924; doi:10.3390/jcm15083095)
Supplement: Supplementary file 1 [file jcm-15-03095-s001.zip]

Archive with 1 entries (1 files):
- jcm-4236464-supplementary.pdf
